# Supplementary material for: Characterization of SARS-CoV-2 Spike mutations important for infection of mice and escape from human immune sera
Source: Nat Commun. 2022 Jul 7;13:3921. doi: 10.1038/s41467-022-30763-0 (PMC9261898; doi:10.1038/s41467-022-30763-0)
Supplement: Supplementary file 3 — Source Data [file 41467_2022_30763_MOESM3_ESM.xlsx]

## Sheet: Fig. 1C
Lungs	Nasal Turbinates	Lungs	Nasal Turbinates
26000	333.333	1	1
30000	1000	1	1
18666.7	66.6667	1	1

## Sheet: Fig. 1D
Female 3 DPI	Male 4 DPI	Male 4 DPI	Female 4 DPI
20000	666.667	1	1
7333.33	600	1	1
24666.7	1000	1	1
14666.7
733.333

## Sheet: Fig. 1E
Female 4 DPI	Male 4 DPI	Male 4 DPI	Female 4 DPI
266.667	1000	1	1
200	466.667	1	1
2000	2000	1	1

## Sheet: FIG. 2A
Days post infection (DPI)	SARS-CoV2 (WA1/2020-Mouse adapted) 2.5x104																				SARS-CoV2 (WA1/2020-Mouse adapted) 2.5x105																				PBS
0	100	100	100	100	100	100	100	100	100	100	100	100	100	100	100	100	100	100	100	100	100	100	100	100	100	100	100	100	100	100	100	0*	0*	0*	0*	0*	0*	0*	0*	0*	100	100	100	100	100
1	94.6746	96.7568	101.704	97.7528	101.117	98.4848	102.01	98.0861	100	98.3696	96.9388	100	95.8115	94.1748	95.8549	98.9848	98.4293	95.3488	97.6744	97.4093	97.9798	98.9796	98.0198	96.1957	93.5484	98.1308	100	101.07	100	101.075	97.4619	0*	0*	0*	0*	0*	0*	0*	0*	0*	98.6726	98.4694	102.475	100	100.474
2	0*	0*	0*	0*	98.324	94.9495	99.4975	100.478	100.546	94.5652	97.449	97.9058	94.2408	93.6893	94.3005	95.9391	99.4764	94.4186	95.814	95.8549	96.9697	100	97.5247	96.7391	96.7742	100.935	103.665	106.417	100	102.688	103.553	0*	0*	0*	0*	0*	0*	0*	0*	0*	100	101.531	101.485	98.5437	100.948
3	0*	0*	0*	0*	92.7374	92.4242	94.9749	101.435	101.639	92.9348	96.4286	94.7644	89.0052	95.6311	93.7824	91.3706	95.8115	91.1628	89.7674	89.6373	90.9091	94.898	91.5842	91.8478	88.172	88.785	95.8115	100.535	90.5405	90.8602	94.4162	0*	0*	0*	0*	0*	0*	0*	0*	0*	99.115	101.531	100.99	98.5437	100.948
4	0*	0*	0*	0*	0*	0*	93.9698	0*	0*	90.2174	96.9388	97.3822	85.8639	96.1165	91.1917	90.8629	94.2408	88.3721	88.8372	92.228	91.9192	95.4082	92.5743	88.587	89.7849	0*	0*	0*	85.5856	87.6344	88.3249	0*	0*	0*	0*	0*	0*	0*	0*	0*	100.885	102.551	100.99	100	101.896
5	0*	0*	0*	0*	0*	0*	95.9799	0*	0*	92.3913	100	98.4293	90.0524	100	94.3005	91.8782	95.8115	89.7674	94.4186	93.7824	95.9596	96.4286	93.5644	90.7609	93.0108	0*	0*	0*	87.3874	89.2473	92.3858	0*	0*	0*	0*	0*	0*	0*	0*	0*	100	103.571	100	99.0291	99.0521
6	0*	0*	0*	0*	0*	0*	0*	0*	0*	0*	0*	0*	91.623	101.456	95.3368	92.8934	98.9529	91.6279	95.814	93.2643	100.505	95.9184	99.0099	89.6739	93.5484	0*	0*	0*	89.1892	94.086	93.401	0*	0*	0*	0*	0*	0*	0*	0*	0*	101.77	102.551	100.495	100.485	99.5261
7	0*	0*	0*	0*	0*	0*	0*	0*	0*	0*	0*	0*	93.1937	104.369	97.4093	92.3858	99.4764	91.6279	95.3488	95.3368	101.01	97.449	100	92.9348	95.1613	0*	0*	0*	88.7387	97.8495	96.9543	0*	0*	0*	0*	0*	0*	0*	0*	0*	100	101.531	99.5049	98.0583	97.6303
8	0*	0*	0*	0*	0*	0*	0*	0*	0*	0*	0*	0*	0*	0*	0*	0*	101.047	94.8837	92.5581	93.7824	102.525	97.449	100.99	94.0217	94.086	0*	0*	0*	88.7387	98.9247	98.4772	0*	0*	0*	0*	0*	0*	0*	0*	0*	100.442	101.02	99.5049	99.5146	97.1564
9	0*	0*	0*	0*	0*	0*	0*	0*	0*	0*	0*	0*	0*	0*	0*	0*	105.759	96.7442	98.1395	97.4093	105.05	100	105.445	96.7391	97.8495	0*	0*	0*	0*	0*	0*	0*	0*	0*	0*	0*	0*	0*	0*	0*	100	103.571	102.475	101.942	100
10	0*	0*	0*	0*	0*	0*	0*	0*	0*	0*	0*	0*	0*	0*	0*	0*	102.094	96.8912	98.6047	96.3731	103.535	99.4898	104.455	101.63	95.6989	0*	0*	0*	0*	0*	0*	0*	0*	0*	0*	0*	0*	0*	0*	0*	101.77	104.082	100.495	100	96.6825

## Sheet: Fig. 2B
Lungs				Nasal Turbinates					Days post infection
4666667	30000000	14000000	19333333	666667	1133333	1133333	2000000		1
800000	933333	30000	1933333	1533333	253333	353333	666667		3
1	6.66667	6.66667	46.6667	1266.67	153.333	4000	2400		5
1	1	1	1	6.66667	1	1	6.66667		7
1	1	1	1	1	1	1	1		10

## Sheet: Fig. 2C
Day post infection	1				3				5				7				10				mock
Cumulative pathology score	11	10	12	10	10	12	9	12	8	8	8	8	8	9	7	9	5	8	10	8	4	4	4

## Sheet: Fig. 2D
		Brain			Kidney			Liver			Intestine			Heart
	Mock	0.561679	0.561679	0.561679	0.561679	0.561679	0.561679	0.561679	0.561679	0.561679	0.561679	0.561679	0.561679	0.561679	0.561679	0.561679
Days post infection	1	6847.28	7473.05	0.786046	322.158	516.306	110.631	13272	72221.1	453.693	0.561679	677.225	27.9393	92.7097	1908.12	278.138
	3	3160.24	5092.73	940.648	22059.3	0.561679	151208	5808.71	1002.8	1223.25	7163.74	3290.13	0.561679	5354.94	21282.2	5173.75
	5	656.426	0.561679	1677.87	2689.38	0.561679	360.644	1821.59	0.561679	244.873	0.561679	0.561679	0.561679	25.6772	9.28605	406.645
	7	0.561679	0.561679	0.561679	292.478	74.1145	0.561679	347.677	0.561679	167.514	0.561679	0.561679	0.561679	0.561679	0.561679	0.561679
	10	526.521	1801.2	171.171	18.3058	0.561679	0.561679	1681.1	0.561679	0.561679	0.561679	0.561679	0.561679	0.561679	350.011	0.561679

## Sheet: Fig. 5A
Days post infection (DPI)	MA-SARS-CoV-2 (104)										B.1.1.7 (104)										B.1.351 (104)
0	100	100	100	100	100	100	100	100	100	100	100	100	100	100	100	100	100	100	100	100	100	100	100	100	100	100	100	100	100	100
1	94.2308	95.2756	100	97.4249	95.6332	96.3134	96.7742	94.6502	97.3822	96.4126	94.2982	91.8367	95.0178	96.6825	93.8053	94.0678	94.0639	89.5349	93.2584	94.6721	96.875	96.875	96.0784	97.4684	95.4023	96.789	98.2906	97.4576	94.9153	93.8095
2	93.0769	93.3071	97.3958	96.9957	92.1397	93.0876	94.3548	96.2963	95.8115	94.1704	90.7895	88.9796	92.1708	96.6825	93.8053	93.2203	92.2374	87.5969	92.5094	93.4426	87.8906	87.8906	90.6863	91.1392	89.272	94.4954	94.4444	90.678	88.5593	86.6667
3	93.0769	88.5827	93.2292	92.7039	83.8428	91.7051	89.9193	94.2387	91.0995	85.6502	92.1053	90.2041	92.5267	91.9431	94.2478	91.5254	90.8676	85.6589	93.633	95.4918	80.4688	80.4688	86.2745	86.076	86.2069	88.0734	85.0427	84.322	79.661	80.9524
4	0*	0*	0*	0*	82.0961	93.0876	91.9355	95.0617	90.0524	91.0314	0*	91.4286	0*	0*	0*	91.9492	94.9772	89.5349	92.1348	98.3607	81.6406	81.6406	85.7843	88.1856	90.4215	89.9083	92.735	0*	0*	0*
5	0*	0*	0*	0*	83.8428	95.8525	93.5484	95.0617	94.7644	93.2735	0*	91.0204	0*	0*	0*	93.6441	96.8037	89.1473	94.0075	100.41	82.4219	82.4219	88.2353	87.7637	92.7203	92.6606	94.0171	0*	0*	0*
6	0*	0*	0*	0*	87.7729	98.1567	95.9677	99.5885	99.4764	100	0*	91.8367	0*	0*	0*	93.6441	95.8904	92.6357	95.1311	100		87.1094	90.1961	91.1392	95.0192	93.1193	93.5897	0*	0*	0*
7	0*	0*	0*	0*	89.083	101.843	101.613	102.058	103.665	106.727	0*	91.8367	0*	0*	0*	97.8814	101.826	96.5116	98.5019	104.918		91.7969	92.1569	93.2489	99.2337	98.6239	98.718	0*	0*	0*

## Sheet: Fig. 5B
	Lungs			Nasal Turbinates
MA-SARS-CoV-2	15333.3	113333	120000	12666.7	19333.3	666.667
B.1.1.7	14666.7	9333.33	200	13.3333	133.333	26.6667
B.1.351	30666.7	14666.7	393.333	400	2200	1266.67

## Sheet: Fig. 6A
Weeks	Control Diet																				High fat Diet
0	100	100	100	100	100	100	100	100	100	100	100	100	100	100	100	100	100	100	100	100	100	100	100	100	100	100	100	100	100	100	100	100	100	100	100	100	100	100	100	100
1	104.865	105.435	107.222	103.571	101.734	101.676	103.243	108.28	97.8495	101.734	103.012	100.633	107.547	102.26	104.487	98.4127	98.9362	107.027	102.273	102.688	109.942	111.111	128.049	104.839	116.062	108.187	111.892	105.143	116.883	110.759	117.143	111.732	117.751	112.903	109.036	106.757	113.889	112.583	111.834	122.951
2	112.973	102.174	116.111	107.738	108.671	108.38	108.108	123.567	101.075	99.422	103.012	108.228	108.805	101.695	105.769	103.704	96.8085	105.946	111.364	105.376	112.865	121.053	137.195	111.29	127.979	112.865	120.541	110.286	120.779	114.557	118.286	115.084	110.059	127.097	111.446	115.541	130.556	121.192	130.178	130.601
3	115.135	109.783	116.111	112.5	109.827	112.849	99.4595	137.58	107.527	106.358	106.024	108.228	113.836	103.39	109.615	108.466	104.787	102.703	115.909	110.215	115.789	128.655	150	123.656	145.078	111.111	124.324	108.571	123.377	120.253	123.429	125.698	122.485	133.548	118.072	125	133.333	146.358	112.426	149.18
4	116.757	108.152	118.333	116.071	113.295	114.525	108.108	141.401	108.065	112.717	108.434	113.924	120.126	109.04	114.103	112.169	115.426	107.027	112.5	115.591	124.561	133.333	164.634	137.097	155.44	122.222	133.514	131.429	128.571	129.114	144.571	129.609	126.627	135.484	130.12	131.081	138.889	158.94	145.562	148.634
5	123.243	113.043	127.778	118.452	111.561	123.464	102.162	144.586	111.828	118.497	114.458	118.354	121.384	111.864	121.154	118.519	120.213	118.919	123.864	122.581	129.24	144.444	178.049	131.72	162.694	126.316	141.081	128.571	135.065	130.38	133.714	138.547	130.178	141.29	134.337	141.216	148.889	165.563	127.811	165.027
6	128.649	116.304	118.889	125.595	118.497	127.374	98.9189	146.497	111.828	124.277	111.446	122.152	125.786	114.124	121.154	115.344	122.34	112.432	122.727	122.581	135.673	153.801	178.659	141.398	174.611	122.807	150.27	138.286	144.805	129.114	149.143	148.045	137.278	146.452	125.904	133.784	161.111	182.781	146.746	177.049
7	134.595	122.826	128.889	126.786	117.341	124.022	101.622	147.771	110.215	120.809	112.048	122.785	125.157	119.209	121.795	115.344	117.021	111.351	126.136	124.194	145.614	159.064	187.805	149.462	181.865	126.316	164.865	140	144.156	132.278	150.286	164.804	147.337	155.484	131.325	133.108	165.556	185.43	135.503	184.153
8	125.405	126.087	132.778	126.19	115.029	127.374	118.919	147.134	107.527	123.121	112.048	120.886	123.899	118.079	120.513	115.873	116.489	112.973	130.114	122.581	153.216	162.573	198.78	151.075	191.71	125.731	175.135	144	142.857	138.608	156.571	163.687	151.479	163.226	133.133	149.324	175.556	203.311	141.42	195.628
9	128.108	114.674	131.667	125	115.607	126.257	122.703	150.318	111.29	127.168	119.88	120.886	125.157	116.384	119.872	120.635	113.298	117.297	132.386	123.656	154.971	170.175	204.268	154.839	201.554	132.164	166.486	170.286	148.701	144.304	180	160.894	159.172	167.097	133.735	138.514	182.778	199.338	152.071	195.082
10	140.541	125	129.444	128.571	126.012	127.933	128.649	152.866	112.366	130.058	114.458	125.316	129.56	116.949	121.154	120.635	122.34	117.838	123.295	129.032	170.76	180.702	218.293	165.054	215.544	146.199	183.784	165.714	152.597	150.633	174.857	177.654	162.13	174.194	141.566	135.811	185	200.662	155.03	200.546
11	131.351	123.913	139.444	135.714	117.919	129.609	125.946	149.682	108.065	128.902	122.289	130.38	132.075	122.034	121.154	110.053	129.787	117.838	129.545	131.72	180.117	184.211	226.829	169.355	221.762	145.029	188.649	165.143	157.143	149.367	172	186.592	175.148	178.065	143.373	143.243	196.667	214.57	171.598	207.104
12	132.432	127.174	134.444	142.262	124.855	133.52	112.432	159.873	123.656	130.058	118.072	132.278	133.333	117.514	128.846	111.111	129.787	123.243	128.409	135.484	181.287	181.287	231.098	170.968	222.28	150.877	197.838	173.714	164.935	158.228	182.857	189.944	177.515	179.355	147.59	145.946	208.889	216.556	175.148	214.754
13	134.054	129.891	137.222	134.524	124.855	141.899	121.081	173.248	139.247	138.15	119.277	132.278	137.107	118.079	126.923	121.164	129.255	120	126.705	139.785	188.889	197.661	245.122	186.022	236.788	161.404	204.324	182.857	169.481	169.62	197.714	204.469	191.124	199.355	162.048	158.108	222.222	227.815	194.083	236.612
14	135.676	126.087	130.556	132.738	123.699	143.017	120.541	183.439	134.946	137.572	120.482	131.646	131.447	116.384	121.795	115.344	132.447	112.432	122.727	133.333	187.135	190.058	243.902	180.108	229.016	162.573	205.946	179.429	163.636	163.291	204	198.883	190.533	193.548	163.855	152.703	226.111	226.49	195.858	232.24

[truncated: 16 more sheets: Fig. 6B, Fig. 6Di, Fig. 6Dii, Fig. 6Ei, Fig. 6Eii, Fig. 7, Fig.8, Fig. 9 A, Fig. 9B, Fig. 9C, Fig. 9D, supplementary Fig. 2, supplementary Fig. 3, supplementary Fig. 4, supplementary Fig. 5, supplementary Fig. 6]
